# Supplementary material for: Biological and Cheminformatics Studies of Newly Designed Triazole Based Derivatives as Potent Inhibitors against Mushroom Tyrosinase
Source: Molecules. 2022 Mar 7;27(5):1731. doi: 10.3390/molecules27051731 (PMC8911699; doi:10.3390/molecules27051731)
Supplement: Supplementary file 1 [file molecules-27-01731-s001.zip]

Archive with 1 entries (1 files):
- molecules-1618436-supplementary.pdf
